# Supplementary material for: The Rm1 and Rm2 Resistance Genes to Green Peach Aphid (Myzus persicae) Encode the Same TNL Proteins in Peach (Prunus persica L.)
Source: Genes (Basel). 2022 Aug 20;13(8):1489. doi: 10.3390/genes13081489 (PMC9408794; doi:10.3390/genes13081489)
Supplement: Supplementary file 1 [file genes-13-01489-s001.zip]

Archive with 3 entries (2 files):
- genes-1839843-supplementary/
- genes-1839843-supplementary/Supplemental_Figures.pdf
- genes-1839843-supplementary/Table Sup.xlsx
