# Supplementary material for: The Rm1 and Rm2 Resistance Genes to Green Peach Aphid (Myzus persicae) Encode the Same TNL Proteins in Peach (Prunus persica L.)
Source: Genes (Basel). 2022 Aug 20;13(8):1489. doi: 10.3390/genes13081489 (PMC9408794; doi:10.3390/genes13081489)
Supplement: Supplementary file 1 [file genes-13-01489-s001.zip › genes-1839843-supplementary/Table Sup.xlsx]

## Sheet: Table S1
Table S1: Sequences of primers used used in BAC clone screening, qPCR, PCR and Kasp genotyping
				size (bp)
primer name	Uses	sequence F 5'-3'	sequence R 5'-3'	DNA	cDNA	Tm	Notes
Pper_ZP138-1	BAC probes	CTCCAAAAGGAATGTGGGCC	GCTGTGCCACATTCATCCAA	196		59
Pper_ZP138-4	BAC probes	CGAGATATTCTGCCGCATCG	GTCGCGTATGTACTCCTCCA	154		59
Pper_S7	BAC probes	AAGAGGACCTCAACGAAGCA	AGGGGCAGCTTATGGTAGGT	153		60
Pper_S9	BAC probes	GGATGACAGGCACCAAAAGT	TGCGAACAAACTCCTCCTCT	382		60
Pper_S1	BAC probes	TATAGCAGGGATGGCAAAGG	GGACAGTAGGCAGCCCAATA	199		60
Pper_S4	BAC probes	AGACTTTGGCAGCTCTTGGA	TGCTGCAACCAAACTCTGTT	325		60
Pper_S5	BAC probes	CAGCAGCAAATGAGAAACCA	AACCAAGTGGAGGGGCTACT	198		60
Pper_S6	BAC probes	AAATGTCGCCGGTAACGTAG	GTCAATGCGGAGGATTTGTT	205		60
ZP185-F1	Genotyping TNL1	TGGTTGAGCTGGCTTCGAT	GTTAAACTCCAGTCTGCAAGAGC	1078	847
ZP185-F3	Genotyping TNL1	TGGTTGAGCTGGCTTCGAT	GTTAAACTCCAGTCTGCAAGAGC	756	602
ZP185-F6	Genotyping TNL1	TCTCCAGGCTTTTTAAGTCGTCC	GCAGCCTTCCATACGA	999	999
ZP186-F4	Genotyping TNL2	GGAGTTGCTCTAGATCTGCCAT	GCTGTCTCATCTGCTTTCAGAG	669	515
ZP186-F7	Genotyping TNL2	AGGTTCACTCATCCATTGGGG	AAATCTGGGATTGCACGAAGAAA	518	439
QP114_2	qPCR TNL1	GACAAAGTCACTGAGATTCCAG	ATCCGCAAGAAGTCCATCC		130	55
QP115_3	qPCR TNL2	GACTTTCCTATGCAACCAAAAC	CAAACTCTCACAGCCTTCC		199	54.2
QP103_2	qPCR TNL3	GCACTAAACTCACTGCCGAT	TCGTCATGGACACAGTGGAA		121	57.3
QP102_1	qPCR TNL4	TGGTTCGGACAAACTCACTG	GCCACCATATCCGCAAGAAG		145	59.4
	qPCR EiF4Ɣ	CTCTGGAAAAGATCCCACCATG	GCAAATCAATGCCGATATCATC		144	60.2	Prupe.2G118700
	qPCR RPL13	GCAGCGACTGAAGACATACAAG	GGTGGCATTAGCAAGTTCCTC		103	56	Prupe.5G019600
SP949	Marker Kasp	F1:TGTAGTTGGATGTTGGATTGCTTACGTACA	GGGGTCACCACTCGAAACTCGTTTA				F1: Resistant sequence (FAM)
		F2:TGTAGTTGGATGTTGGATTGCTTACGTACC					F2: Susceptible sequence (HEX)
SP1022	Marker Kasp	F1:TCAAATCTTTCTGAAAACAAATCACAT	TGAAACGAGGAGATTCAGGTAAA				F1: Resistant sequence (FAM)
		F2:TCAAATCTTTCTGAAAACAAATCACAA					F2: Susceptible sequence (HEX)

## Sheet: Table S2
Table S2 : list of French peach accessions genotyped with the Kasp markers SP949 and SP1022
Code	Accession Name	SP949	SP1022
S2678	WFP	FAMFAM	FAMFAM
S4359	Rubira	FAMFAM	FAMFAM
S0076	Angevine_Rouge	HEXHEX	HEXHEX
S3055	Belle_de_Montelimar	HEXHEX	HEXHEX
S3054	Belle_Imperiale	HEXHEX	HEXHEX
S8278	Brugnon_Violet	HEXHEX	HEXHEX
S8280	Charles_Ingouf_(8)	HEXHEX	HEXHEX
S0072	Charles_Roux	HEXHEX	HEXHEX
S7184	Combet_n°2_	HEXHEX	HEXHEX
S7524	Dugelay	HEXHEX	HEXHEX
S3057	Galande	HEXHEX	HEXHEX
S2741	Genadix_7	HEXHEX	HEXHEX
S0251	Grosse_Mignonne	HEXHEX	HEXHEX
S8297	Guilloux_Elegante	HEXHEX	HEXHEX
S8298	Helene_Turc	HEXHEX	HEXHEX
S3008	Henry_Moulin	HEXHEX	HEXHEX
S1751	Incomparable_Guilloux	HEXHEX	HEXHEX
S8303	Madame_Guilloux	HEXHEX	HEXHEX
S0257	Madeleine_Blanche	HEXHEX	HEXHEX
S1591	Millecoton_de_la_Toussaint	HEXHEX	HEXHEX
S7190	Millecoton_de_Septembre	HEXHEX	HEXHEX
S2853	Nectarine_Cerise	HEXHEX	HEXHEX
S7191	Noire_Blanche	HEXHEX	HEXHEX
S5592	Petite_Peche	HEXHEX	HEXHEX
S8312	Reine_des_Vergers	HEXHEX	HEXHEX
S8314	Rouge_Jullien	HEXHEX	HEXHEX
S8315	Roussane_de_Monein	HEXHEX	HEXHEX
S2977	Semis_de_Clermont_Ferrand	HEXHEX	HEXHEX
S1431	Senateur_Cazeneuve	HEXHEX	HEXHEX
S7193	Souvenir_de_Pierre_Tochon	HEXHEX	HEXHEX
S8322	Suzanne_Darnon	HEXHEX	HEXHEX
S1619	Tardive_du_Mont_d'Or	HEXHEX	HEXHEX
FAM FAM : Resistant homozygote;
HEXHEX: Susceptible homozygote
